# Supplementary material for: Factors Associated with Non-Adherence to Tuberculosis Preventive Treatment among Adult Contacts of Pulmonary Tuberculosis Cases with Latent Tuberculosis Infection in Catalonia, Spain, in 2019−2021
Source: Trop Med Infect Dis. 2024 Feb 27;9(3):54. doi: 10.3390/tropicalmed9030054 (PMC10975791; doi:10.3390/tropicalmed9030054)
Supplement: Supplementary file 1 [file tropicalmed-09-00054-s001.zip]

Archive with 1 entries (1 files):
- tropicalmed-2855615-supplementary.pdf
